# Supplementary material for: Recyclable MnCl2-Fe2O3@CNT as Sulfur and Water-Resistant Sorbent for Gaseous Elemental Mercury Removal from Coal Combustion Flue Gas
Source: Materials (Basel). 2025 Oct 1;18(19):4573. doi: 10.3390/ma18194573 (PMC12525843; doi:10.3390/ma18194573)
Supplement: Supplementary file 1 [file materials-18-04573-s001.zip]

Archive with 1 entries (1 files):
- materials-3766154-supplementary.pdf
